# Supplementary material for: Controlled Plasmonic Coupling in Silver Nanoplate Dimers for Enhanced Plasmonic Sensing
Source: Nanomaterials (Basel). 2026 Apr 19;16(8):486. doi: 10.3390/nano16080486 (PMC13118445; doi:10.3390/nano16080486)
Supplement: Supplementary file 1 [file nanomaterials-16-00486-s001.zip]

Archive with 7 entries (7 files):
- Figure S1.png
- Figure S2(a).tif
- Figure S2(b).tif
- Figure S3(a).tif
- Figure S3(b).tif
- Figure S4(a).png
- Figure S4(b).png
